# Supplementary material for: An Automated Cell-Free Workflow for Transcription Factor Engineering
Source: ACS Synth Biol. 2024 Oct 7;13(10):3389–99. doi: 10.1021/acssynbio.4c00471 (PMC11494693; doi:10.1021/acssynbio.4c00471)
Supplement: Supplementary file 1 — sb4c00471_si_001.xlsx [file sb4c00471_si_001.xlsx]

## Sheet: MerR Assay Data
Data represents the average fold-change normalized to wildtype fold-change		Sensitivity		DNA Binding Domain					Helix-turn-helix Domain					Ligand Binding Domain				Selectivity		DNA Binding Domain											Helix-turn-helix Domain											Ligand Binding Domain
				0.1	1	10			0.1	1	10			0.1	1	10				Ag	As	Cd	Co	Cu	Hg	Ni	Pb	Zn			Ag	As	Cd	Co	Cu	Hg	Ni	Pb	Zn			Ag	As	Cd	Co	Cu	Hg	Ni	Pb
			E2	1.82663	1.59612	1.04332		C82	0.566932	0.029697	0.004752		A119						E2	1.08331	0.906367	0.735178	0.862074	1.04318	1.03667	0.956196	0.994143	3.43431		C82	1.05763	0.757332	0.351737	1.01236	1.01888	0.005014	0.931119	0.965564	0.740579		A119
			N3	1.72794	1.85702	1.48352		E83	1.18986	1.95518	0.824489		R120	0.872668	1.44619	1.0248			N3	1.11656	0.891159	2.40022	0.920549	1.10468	1.36725	1.00023	0.824107	3.1062		E83	0.943409	0.832628	1.79262	0.952211	0.977562	1.16083	1.008	0.945177	1.26752		R120	1.19062	1.20069	1.61865	1.02025	1.17222	0.984735	1.00598	1.06772
			N4	1.05076	1.44565	1.07173		E84	1.35979	1.84184	0.740875		K121	1.01981	1.85223	0.89552			N4	1.21242	1.03151	1.52693	0.904925	1.05196	1.35744	1.03621	0.92538	3.12541		E84	1.22575	1.01957	2.49664	0.995118	1.0263	1.15966	0.9896	0.903639	1.87211		K121	1.06276	0.967259	1.07747	0.833607	1.06873	1.08089	1.00697	1.10709
			L5	0.887081	1.58812	0.855088		A85					G122	2.0484	2.91433	0.770742			L5	1.19301	1.07301	0.900115	1.17014	1.01845	1.02222	1.0468	0.894619	0.991949		A85											G122	1.14227	0.879189	1.51412	0.918499	1.00521	1.12081	0.935851	0.867398
			E6	1.09045	2.81819	1.15957		S86	1.10657	1.82514	0.792891		N123	1.18127	2.14813	0.917695			E6	1.1866	0.922541	1.33457	1.50716	1.19981	1.5744	1.06018	2.03408	1.64279		S86	1.11097	1.03363	4.49044	0.889298	1.0701	0.964287	1.10868	0.994293	1.70349		N123	0.938363	0.85137	0.86368	0.736174	0.901615	1.06777	0.792844	0.746392
			N7	1.0245	2.16661	1.1808		S87	1.23218	2.00407	0.945535		V124	2.7791	2.28061	0.814717			N7	1.25121	1.21572	2.33435	0.934782	1.16471	1.48566	1.00078	1.17807	1.49233		S87	1.14266	0.977332	2.00888	0.956687	1.08735	1.08462	1.01402	0.940093	1.19744		V124	2.18895	1.06194	21.0548	1.06924	1.12902	1.24184	1.07469	1.25558
			L8	1.28893	2.71696	1.19464		L88	0.781585	1.18637	0.98178		S125	1.94077	2.45733	0.972122			L8	1.33741	1.25655	6.17316	0.883479	1.16007	1.3364	0.99044	1.13075	1.62641		L88	1.59908	1.02188	0.836578	4.09494	1.22577	1.32128	1.13295	1.1716	0.99076		S125	1.12569	0.959362	4.98558	0.78382	0.944012	1.19943	0.949277	0.876757
			T9	1.21914	1.34868	0.707375		A89					C126	0.624917	0.03221	0.004924			T9	1.17109	0.979824	2.54673	0.865313	1.0962	1.02194	0.993808	0.881754	1.25456		A89											C126	1.1905	0.922039	0.362935	0.98288	1.10314	0.00552	1.08578	0.866527
			I10	0.965212	1.38003	1.10749		E90	0.727693	0.835381	0.66492		P127	0.683661	0.28521	0.74265			I10	1.20086	1.30761	7.41524	0.797049	1.03318	1.52563	0.900462	0.917201	1.79726		E90	1.05186	0.873891	0.440234	1.07667	1.14533	1.07138	1.07369	0.982084	0.866856		P127	1.2067	1.01371	0.325728	0.964231	1.19575	0.916207	1.09637	0.926816
			G11	1.22194	2.06598	1.20179		H91	1.03583	1.26009	0.881808		L128	1.03556	1.58242	1.50806			G11	1.08185	1.16206	6.63604	0.818539	0.989682	1.5838	0.933713	0.889784	1.60283		H91	1.09537	0.859892	0.904829	1.05653	1.04773	1.09475	1.01274	1.0944	0.939709		L128	1.25618	1.37962	0.50328	1.00879	1.12848	1.64768	1.02799	1.08824
			V12	1.21367	2.10297	0.87536		K92	0.615269	0.037271	0.086313		I129	0.56799	0.043085	0.222015			V12	1.08972	0.805999	1.23629	0.857425	1.0382	1.17495	1.00115	0.850206	1.05372		K92	1.05818	1.07822	0.310964	0.922738	1.00046	0.074962	0.98041	0.982542	0.845811		I129	1.09984	1.15216	0.40745	1.03433	1.12958	0.423108	1.0067	1.15946
			F13	0.728236	0.750426	0.508432		L93	1.81746	1.63079	1.01866		A130						F13	1.04631	0.823227	0.494129	0.884611	0.994438	0.932692	0.999938	0.842454	0.742012		L93	1.2603	1.18285	2.13878	1.02231	1.04425	1.2403	1.0937	1.00979	1.28847		A130
			A14					K94	1.09064	1.408	0.781737		S131	1.29621	2.09028	0.915476			A14											K94	1.10364	0.978798	1.59712	0.930425	1.06235	0.962701	0.965812	0.973654	1.05144		S131	1.11775	1.05157	2.57316	0.866904	1.10867	1.22301	1.07264	0.936732
			K15	1.22438	1.8996	1.18341		D95	1.42822	2.32215	1.11088		L132	0.645405	0.060962	0.228632			K15	1.15607	1.13044	2.70119	0.924671	1.02877	1.18816	1.01691	0.935581	1.23976		D95	1.12889	0.876534	1.58958	1.06559	1.1563	1.37945	1.05564	0.992468	1.00514		L132	1.01947	1.16876	0.34314	0.801753	0.992434	0.295959	0.906794	0.89651
			A16					V96	1.1018	1.56734	0.603808		Q133	0.775749	1.20969	0.726347			A16											V96	1.5944	1.46191	4.1433	1.14288	1.14736	1.15439	1.06307	1.03424	1.5576		Q133	0.938565	0.852981	0.451774	0.765762	0.916836	0.616649	0.857882	0.824988
			A17					R97	1.33112	1.95313	0.979085		G134	3.29999	4.35943	1.41684			A17											R97	1.10659	0.842078	1.63502	0.838188	1.01849	1.08246	0.972916	0.842102	1.00078		G134	1.16636	1.02958	7.91478	0.930653	1.00464	1.46409	1.04207	0.830704
			G18	1.05466	1.82664	0.729948		E98	1.0687	2.11792	0.895928		E135	1.03187	2.05248	0.935124			G18	1.0773	0.825583	1.67108	0.889669	1.03422	1.16237	0.925976	0.859049	1.0632		E98	1.07924	1.01665	0.917193	0.840334	1.0825	1.14502	0.950868	0.963413	1.0064		E135	1.0968	1.07876	0.974174	0.908602	1.08063	1.07004	1.00621	1.00381
			V19	1.27851	1.74728	1.0637		K99	2.83695	1.32741	0.77363		A136						V19	1.10143	1.20549	8.30274	0.835073	0.901896	1.52758	0.958537	0.959477	3.51397		K99	4.03444	2.67085	29.5104	1.0103	1.17684	1.01449	1.06399	1.65155	16.054		A136	1.08415	1.10974	1.11858	1.01697	1.16854	1.02632	1.07746	1.02908
			N20	1.67574	2.02047	1.05965		M100	1.50764	2.83666	1.04355		G137	1.07349	1.86431	0.761698			N20	1.01264	0.834957	2.03504	0.806351	0.980427	1.17924	0.919103	0.786872	1.14538		M100	1.03404	0.949038	1.66569	0.896811	0.995086	1.04636	1.01104	0.870398	1.03748		G137	1.15551	1.16181	1.13968	0.909241	1.10522	1.06992	0.953776	1.08049
			V21	0.889483	1.24868	1.01887		A101					L138	0.980393	1.86472	0.738518			V21	0.985394	0.954819	1.7519	0.775654	0.901703	1.25722	0.950077	0.865312	1.14045		A101											L138	1.10521	0.929488	1.07367	0.854613	0.985141	0.992505	0.952982	0.990305
			E22	0.795987	0.887939	0.26041		D102	0.937219	1.48428	0.975555		A139						E22	1.06237	0.891259	0.453262	0.862286	0.989202	0.430809	1.00501	0.841581	0.785688		D102	1.09402	1.08375	0.488839	0.868397	1.03538	1.03305	0.978071	0.914116	0.9034		A139
			T23	1.10018	1.45223	1.33637		L103	2.17314	2.38279	1.17987		R140	1.08882	2.08383	0.82269			T23	1.14444	1.23731	4.02152	0.86036	0.989763	1.29066	0.979079	0.969908	1.34664		L103	1.30284	1.43275	2.06749	1.01043	1.099	1.0294	1.02481	0.904119	1.24311		R140	1.04731	0.862588	1.65644	0.846875	0.921115	1.20688	0.921207	0.881434
			I24	1.08735	1.36227	1.26471		A104					S141	0.99569	1.93589	0.847392			I24	1.24752	1.39865	8.53824	0.910416	1.13855	1.54109	0.985426	1.03384	1.81083		A104											S141	1.00608	1.05021	1.18922	0.852904	1.02551	1.25439	1.12924	0.767534
			R25	0.587255	0.039141	0.099804		R105	0.786146	1.23537	0.72229		A142						R25	1.18182	1.24621	0.650022	0.78538	0.848208	0.059479	0.9063	1.51658	1.08048		R105	1.09024	0.867525	0.572267	0.880393	1.38394	0.926167	0.87517	0.845966	0.789928		A142
			F26	0.579067	0.038106	0.04918		M106	0.771929	0.156529	0.047185		M143	1.18966	2.21891	1.04386			F26	1.08494	1.17907	0.784266	0.659553	0.855007	0.048792	0.873306	0.800644	0.992054		M106	8.08365	14.3418	9.36011	1.03134	1.35961	0.136048	1.06255	3.1385	14.372		M143	1.12175	1.1573	1.13536	1.00559	1.17697	1.16737	1.11223	0.955265
			Y27	0.600162	0.031944	0.006878		E107	1.5134	2.35347	1.08159		P144	0.998124	1.95632	1.12458			Y27	1.0393	1.27094	0.443305	0.688703	0.925606	0.009028	0.865663	0.769751	1.00519		E107	1.04852	0.849876	1.98097	0.835646	0.963241	1.12159	0.950607	0.940743	1.35295		P144	1.09841	1.22265	0.559977	1.05535	1.16516	1.30175	1.0365	0.92825
			Q28	0.92188	0.969861	1.02716		T108	1.10513	1.99541	0.82338								Q28	1.15942	1.38979	7.89621	0.800894	0.886799	1.45685	0.881362	0.903186	1.89068		T108	0.937899	0.991336	1.06263	0.76838	0.923335	1.05416	0.973917	0.826409	0.957497
			R29	0.778275	0.649454	1.08959		V109	1.85056	2.47827	0.890359								R29	1.09774	1.19079	3.83331	0.844204	0.958176	1.28909	0.974563	0.989286	1.27984		V109	1.0436	1.05153	3.54147	0.930808	0.97758	1.09158	0.984484	0.906049	1.54719
			K30	0.798979	1.03999	1.36325		L110	3.09001	7.72927	1.26988								K30	1.11279	1.08373	6.39586	0.85245	1.12261	1.67271	1.01813	0.934509	1.31597		L110	1.13306	1.93299	0.531369	0.780759	0.952319	1.40139	0.886461	0.846303	0.956829
			G31	1.07824	1.93441	1.10316		S111	1.13841	2.13081	1.05112								G31	1.06942	1.05466	2.34517	0.907894	1.06188	1.09313	1.03286	0.874534	1.16273		S111	1.06446	0.975102	0.879396	0.870705	0.989536	1.01015	1.01813	0.79288	0.84262
			L32	0.809778	0.404561	1.30131		E112	1.46066	2.42215	1.04597								L32	1.42689	1.39018	1.6393	0.932584	1.13168	0.71672	1.02839	1.01942	1.34933		E112	1.46885	1.05212	1.0942	1.00077	1.41773	1.15496	0.964181	0.980129	1.24362
			L33	0.800341	1.35707	0.507432		L113	0.667474	0.873052	0.926839								L33	1.19646	0.857941	0.840784	0.973357	0.991657	1.00477	0.927393	0.818714	0.810001		L113	1.00865	0.749128	0.44062	0.807001	1.49664	0.890845	0.932933	1.04571	0.80857
			R34	0.695478	0.863238	0.699584		V114	0.625214	0.520574	0.779857								R34	1.11408	1.09108	2.908	0.908944	0.966052	0.992034	0.863532	0.856221	1.41864		V114	1.00772	0.964488	0.328677	0.782202	1.00135	0.94728	0.912897	0.878849	0.836648
			E35	1.03073	1.76371	0.617383		C115	0.882315	1.93981	0.742383								E35	0.943738	0.827122	1.25627	0.852489	0.974686	1.04789	0.847022	0.809417	1.06449		C115	1.07531	0.865593	3.58878	0.822005	0.97187	1.01666	0.925239	0.80233	1.26446
			P36	0.856545	1.14642	1.02088		A116											P36	1.1999	1.3192	5.43182	1.02993	1.04992	1.69912	0.973849	0.998318	1.7989		A116
			D37	0.966035	1.79808	0.59817		C117	0.654457	0.034737	0.005849								D37	0.995035	0.789306	0.882385	0.739237	0.914371	0.96609	0.793588	0.802004	0.747667		C117	1.07567	1.11774	0.410266	0.85523	1.02108	0.005861	0.974638	0.863673	0.836367
			K38	1.02367	1.2425	1.2328		H118	0.96221	1.68361	0.827347								K38	1.22031	1.33262	6.06378	0.874673	0.943836	1.44657	0.953564	1.04396	1.62694		H118	1.07149	0.960543	0.758697	0.848179	0.996484	1.05028	0.957091	0.886976	0.866394
			P39	1.5224	2.19644	1.24745													P39	1.19567	1.39031	7.58655	0.845249	1.02122	1.48456	1.00541	0.965516	1.93366
			Y40	0.670297	0.118942	0.053961													Y40	1.3319	0.936345	0.40749	1.1153	1.19741	0.134827	1.09359	0.959069	0.776497
			G41	0.616092	0.232335	0.325681													G41	1.1563	1.13615	0.878132	0.981026	1.03939	0.514565	1.0158	0.913934	1.1004
			S42	1.53983	2.38566	1.07007													S42	1.39618	1.47483	11.4476	0.89729	1.09672	1.66682	1.00194	1.15468	2.79821
			I43	1.35343	2.16972	1.03869													I43	1.30538	1.37812	14.1761	0.856954	0.901756	1.47468	0.928719	0.971952	2.87355
			R44	0.838781	0.839924	0.959959													R44	1.2371	1.12239	10.7267	1.0531	1.0661	1.83102	0.951771	1.0208	2.20474
			R45	0.84094	0.62603	0.946913													R45	1.17824	1.3405	9.93331	0.777442	0.912121	1.46368	0.951711	0.911295	1.99856
			Y46	0.666309	0.036017	0.012998													Y46	1.23438	1.74173	0.419452	0.901831	1.09398	0.01573	1.16365	1.13919	1.19019
			G47	1.13092	1.89916	1.04688													G47	1.08749	0.98526	0.938439	0.918674	0.985747	1.06132	0.99183	0.986234	0.94147
			E48	1.18507	2.13964	1.035													E48	1.18821	0.972929	1.45548	1.03144	1.09948	1.1645	1.03071	1.00572	0.952894
			A49																A49
			D50	0.809356	1.23594	0.989859													D50	1.17899	1.16997	1.68525	0.946654	1.02956	1.19842	0.990248	0.95468	1.24998
			V51	1.34302	1.80317	1.11053													V51	1.28276	1.18494	14.0592	0.828558	0.982082	1.7738	0.929799	1.13022	3.41723
			V52	0.86515	1.66104	0.746292													V52	1.06417	0.826466	0.556888	1.08426	1.01736	1.20955	0.88491	0.806129	0.812212
			R53	2.61813	1.0458	0.353728													R53	8.74391	2.90589	62.4203	1.31413	1.49573	0.9576	1.01583	2.71466	51.3474
			V54	0.701482	0.493877	0.394454													V54	1.01157	0.896002	0.469981	0.768214	0.928988	0.735231	0.945117	0.888357	0.816048
			K55	3.91975	3.34722	1.15575													K55	1.4961	1.3675	25.4991	0.963187	1.0335	1.49385	0.996594	1.1335	4.45687
			F56	1.12951	1.58505	0.940805													F56	1.31128	2.00099	2.98855	1.40871	1.26726	1.10329	1.06007	1.1695	1.7737
			V57	0.861368	0.983296	0.943521													V57	1.13776	1.30481	1.66458	0.868032	0.921446	0.892374	0.953491	0.945057	1.22268
			K58	0.681132	0.244028	0.638946													K58	1.03679	1.07336	3.05714	0.855557	0.881796	1.19546	0.848137	0.969825	1.44183
			S59	1.83292	2.96892	1.01746													S59	1.04072	0.848135	4.43511	0.946008	0.99571	1.30961	1.00044	0.893087	1.59822
			A60																A60
			Q61	0.747222	0.712543	0.669454													Q61	1.0244	1.16627	1.0932	0.977269	0.927751	0.998335	0.995041	0.899019	1.03355
			R62	1.42611	1.85376	0.896428													R62	1.32554	1.30303	12.1554	0.790401	1.0526	1.24791	0.928802	0.955744	3.65704
			L63	0.681267	0.753157	0.462379													L63	1.16792	1.1987	0.56018	1.07272	1.2345	0.946312	1.09309	1.08068	0.791038
			G64	2.96484	2.905	1.3346													G64	1.742	1.1817	9.34461	1.79593	1.16121	1.17777	1.00077	1.04233	2.93785
			F65	0.744025	0.355486	0.880852													F65	1.02175	1.12598	0.488909	0.940776	0.916394	0.781257	0.851677	0.893645	0.881014
			S66	0.834386	1.20171	0.641946													S66	1.03137	0.878751	1.2187	0.915252	0.894999	1.0165	0.936608	0.819396	1.09865
			L67	0.597991	0.044861	0.091055													L67	1.12619	1.19252	1.93864	0.797371	0.870758	0.135259	0.932875	0.989246	1.30283
			D68	1.07202	2.32266	0.59199													D68	1.00966	0.810375	0.829226	1.06857	0.972425	1.04492	0.951126	0.868932	0.862526
			E69	0.696405	0.578955	0.567214													E69	1.04219	0.858185	0.431957	0.875134	0.989386	1.01504	1.03408	0.967381	0.757638
			I70	1.37515	1.48368	0.921355													I70	1.42407	1.21152	17.2742	0.924605	0.987414	1.12132	0.98797	1.09544	5.52101
			A71																A71
			E72	1.97321	2.62119	1.06752													E72	1.78168	1.2048	8.69006	1.23043	1.17592	1.34992	1.02551	1.11478	3.28822
			L73	0.843444	0.519019	0.668685													L73	1.13575	1.39321	0.581092	0.901893	0.98373	0.845243	1.0621	1.031	0.945413
			L74	1.39647	0.770586	0.483676													L74	4.27481	2.39929	38.8788	1.23039	1.28292	0.76962	1.06298	2.12954	32.527
			R75	1.48934	1.89097	0.798801													R75	1.05287	0.75142	2.94472	0.838123	0.921099	1.11864	0.865888	0.857076	1.36387
			L76	2.23474	0.591911	0.151319													L76	13.6859	4.32857	20.1065	1.24347	1.30482	0.491669	0.971866	8.44312	12.0444
			D77	1.8046	2.41605	0.976169													D77	1.12062	0.865856	2.10222	1.08315	0.99537	1.1842	1.05179	1.07133	1.30646
			D78	1.85324	1.72827	0.746325													D78	1.46538	1.09055	19.5403	0.985807	1.06466	0.918167	1.04217	1.21247	9.19293
			G79	2.39924	1.65383	1.01795													G79	1.5169	1.00308	8.29736	0.973809	1.24067	1.14341	1.06434	1.27245	3.69699
			T80	1.20003	1.95159	0.962541													T80	1.5234	1.00174	2.77655	1.0775	1.16097	1.20609	1.05812	0.906674	1.64549
			H81	1.19269	0.992934	0.852809													H81	0.986495	0.82748	0.522775	0.917586	0.905127	0.756633	0.887283	2.00778	0.76034
[truncated: 1 more columns]

## Sheet: CadR Assay Data
Data represents the average fold-change normalized to wildtype fold-change		Sensitivity		DNA Binding Domain					Ligand Binding Domain				Selectivity		DNA Binding Domain											Ligand Binding Domain
				1	10	100			1	10	100				Ag	As	Cd	Co	Cu	Hg	Ni	Pb	Zn			Ag	As	Cd	Co	Cu	Hg	Ni	Pb	Zn
			K2	0.83433	0.688505	0.04062		S72	0.939923	1.10718	1.04566			K2	0.286653	0.393865	0.138117	0.227256	0.245569	0.159432	0.832242	0.052557	0.196193		S72	1.01575	1.03315	1.20105	0.942356	0.921438	1.41313	1.00412	1.37342	1.2015
			I3	1.00504	1.16583	0.355264		P73	0.871842	1.02347	0.505531			I3	0.910876	0.63314	0.693866	1.37797	1.5086	0.367285	1.14946	0.505006	0.896419		P73	0.936053	0.762733	0.881784	1.02856	1.04448	0.592079	0.99731	0.551256	0.604739
			G4	0.938048	1.04168	0.232934		D74	1.07354	1.21124	1.06245			G4	0.534692	0.446954	0.370028	1.0093	0.970818	0.205291	0.856862	0.323394	0.602636		D74	0.951549	1.01367	1.04343	1.04671	1.03757	1.12654	1.06054	1.1276	1.07867
			E5	0.984797	1.92279	0.966176		D75	0.986144	1.1299	0.817657			E5	1.23762	1.09408	1.2561	1.08445	1.05187	1.17681	1.46526	0.68686	0.81177		D75	1.20872	0.663957	0.849542	0.976706	1.10329	0.872143	1.09233	0.857798	0.860325
			L6	1.31283	2.70186	0.683979		S76	1.08698	1.05666	1.32514			L6	1.16943	1.1462	1.12442	1.02544	1.12086	0.987123	1.20319	0.557135	0.680771		S76	1.14557	0.997009	1.4682	0.884476	0.933308	1.16553	1.01142	1.19263	1.1396
			A7					C77	0.946168	1.10713	0.648051			A7											C77	0.998375	0.460557	0.542664	0.845888	0.757241	0.371906	0.893754	0.474408	1.02398
			K8	0.943988	1.15217	1.10051		G78	1.04462	1.00772	0.835865			K8	0.950589	1.00517	0.801312	1.00859	1.20083	0.623123	0.971472	1.06961	1.15803		G78	1.13333	0.936006	1.01015	1.09212	1.20629	0.642911	1.02973	0.583473	0.639345
			A9					S79	0.86674	0.893383	0.865484			A9											S79	0.880744	0.802093	0.784609	0.773772	1.08636	0.647593	0.969002	0.447893	0.612268
			T10	0.96199	1.01266	1.31923		V80	0.860739	1.22438	1.18871			T10	0.719428	1.03058	0.616153	0.959155	0.842246	0.711448	0.954383	1.39749	1.2005		V80	0.562678	0.25525	1.50603	0.462512	0.560247	0.925198	0.849953	0.437063	1.94958
			D11	1.06563	1.5917	1.19036		N81	0.994094	1.38094	0.880971			D11	1.08731	1.3042	1.07234	1.12505	1.21181	1.10746	1.07236	1.01079	1.05444		N81	4.25255	1.2055	1.09197	0.538752	0.557309	1.03835	0.78474	2.00684	1.30242
			C12	1.09163	1.48272	1.19936		A82						C12	0.927489	1.10497	0.869075	1.01988	1.17283	0.841087	1.0319	0.967886	1.04788		A82
			A13					L83	0.962345	1.86746	1.43187			A13											L83	0.848561	0.488758	2.40471	0.687368	0.680402	2.02734	0.896716	1.99444	2.26547
			V14	1.1966	1.45569	1.35718		I84	0.936558	2.43533	1.34448			V14	1.072	1.36159	1.02347	1.06028	1.15283	1.05329	1.0484	1.02311	1.06199		I84	0.662044	0.121516	4.71415	0.485651	0.551145	2.26704	0.83259	2.34775	3.16743
			E15	1.07354	1.41146	1.62773		D85	0.979171	1.11419	1.60535			E15	1.03305	0.72713	1.01425	0.671667	0.812582	1.16292	1.18186	0.943771	0.795043		D85	4.35319	0.857566	2.07472	0.721429	0.787752	2.2534	0.985363	2.46333	2.05666
			T16	0.994495	1.32208	0.484956		E86	1.06651	1.3636	1.26867			T16	0.942359	0.912967	0.823257	1.44078	1.73715	0.348817	0.95707	0.689001	1.05807		E86	1.1871	1.36995	1.22901	0.866748	0.951131	1.12308	1.04296	1.02019	1.09845
			I17	1.29807	3.01116	0.340521		H87	1.2034	0.55906	0.89622			I17	1.3683	0.626465	0.970447	1.19972	1.36255	0.824491	1.10591	0.538307	0.6483		H87	0.246828	0.12609	0.169752	0.163265	0.220239	0.1522	0.803929	0.112606	0.068919
			R18	0.944583	0.630874	0.027324		I88	0.891755	1.04526	0.659725			R18	0.26542	0.081474	0.11762	0.210826	0.233391	0.120934	0.803315	0.043806	0.061183		I88	1.26006	0.800807	0.761639	0.99752	1.17324	0.703296	1.04928	0.766881	0.762177
			Y19	0.966075	0.662399	0.031028		E89	0.911874	1.09129	0.854867			Y19	0.25959	0.116506	0.11306	0.210792	0.23268	0.127701	0.792501	0.047281	0.061874		E89	0.972101	1.18407	0.89036	1.00678	1.01559	0.930388	1.04772	1.05639	0.893579
			Y20	1.01306	0.659543	0.025945		H90	0.964796	0.623374	0.705911			Y20	0.264087	0.122645	0.113462	0.200351	0.230235	0.133786	0.811477	0.044446	0.060506		H90	0.340753	0.202346	0.561297	0.206793	0.215485	0.349922	0.834978	1.42967	0.224327
			E21	1.12058	1.70929	0.691877		V91	0.957458	0.502932	0.982073			E21	0.975989	1.03844	0.880287	1.37806	1.45706	0.489266	0.956104	0.639357	0.920913		V91	0.269437	0.113419	0.152118	0.188946	0.214496	0.141287	0.78493	0.17673	0.182141
			R22	1.12065	1.39054	1.01834		Q92	0.987232	1.08398	1.10924			R22	0.83968	1.06278	0.968015	1.17807	1.40232	0.473763	0.934567	0.845449	1.32058		Q92	1.02877	0.985931	1.11654	0.835767	1.00018	1.2664	1.0463	1.30177	1.10525
			E23	1.34894	1.92692	1.0321		A93						E23	0.962532	0.819514	0.825634	0.755875	1.07641	0.598352	0.978806	0.44795	0.504759		A93
			Q24	0.901344	1.30453	0.94806		R94	0.828746	0.708982	1.25057			Q24	1.1026	0.913328	0.931911	1.12427	1.13384	0.966199	1.05229	0.894945	1.08149		R94	0.407559	0.36495	0.354021	0.387277	0.401729	0.398784	0.808291	1.29084	0.69776
			L25	0.996141	2.15225	0.294108		I95	0.601337	0.776904	1.14332			L25	1.35134	1.03928	0.981107	1.65443	1.76452	0.625222	1.39639	0.669072	0.84502		I95	1.09919	1.30799	1.0189	0.686473	0.933569	1.26914	1.02138	1.40566	1.81054
			L26	1.30524	3.37561	0.286808		D96	0.996049	1.2319	1.67457			L26	0.980004	0.512802	0.688728	1.0062	1.1561	0.653871	1.06471	0.455633	0.591522		D96	1.78045	2.29615	4.04171	1.4838	1.83352	3.66103	1.71116	3.55891	3.57333
			P27	1.74041	2.007	1.68752		G97	0.928273	1.39564	0.413664			P27	0.967644	1.15059	0.93838	1.12734	1.19175	0.900616	1.02485	1.0262	1.06815		G97	1.06184	0.581546	0.789555	1.05221	1.24127	0.723698	1.08476	0.412655	0.470329
			E28	1.07272	1.55607	1.19948		L98	1.08178	1.84562	0.925896			E28	1.08918	1.11431	1.51146	1.10113	1.12366	1.19722	1.06167	0.953126	1.05154		L98	1.14811	0.986699	1.41067	0.746901	0.819676	0.738791	0.948661	1.06956	1.34044
			P29	1.04489	1.38763	1.18429		V99	1.13092	1.40011	1.44336			P29	0.88712	1.16803	0.799925	1.13357	1.07391	0.642414	0.975726	0.994351	1.1593		V99	1.04303	1.14979	1.24557	0.94386	1.09072	1.3907	0.981099	1.46367	1.38731
			A30					A100						A30											A100
			R31	0.911056	0.589941	0.032463		L101	1.10581	1.06246	0.055754			R31	0.276207	0.093536	0.12092	0.18468	0.247395	0.144438	0.776665	0.049752	0.055025		L101	0.423926	0.135837	0.184229	0.306531	0.34511	0.218485	0.888359	0.07535	0.095328
			S32	0.86308	1.05168	0.372245		Q102	1.0166	1.116	1.44014			S32	1.0401	0.833053	0.52361	1.49468	1.90561	0.350657	1.11544	0.652564	1.28588		Q102	0.97263	1.17596	0.980265	0.907392	0.979167	1.24384	1.02015	1.38312	1.21534
			D33	0.856828	1.28671	0.954917		E103	1.05748	1.25278	1.39163			D33	1.21705	1.03308	1.58676	1.16105	1.08194	1.32111	1.14893	0.907996	0.954175		E103	1.1432	1.07988	1.58376	1.05498	1.0727	1.27615	1.11092	0.942907	1.17937
			G34	0.922105	1.37413	1.10221		Q104	1.11927	1.309	1.37776			G34	1.02511	1.12299	0.924819	1.11999	1.17229	1.14361	1.03795	1.17845	1.07699		Q104	0.939775	1.05823	0.855803	0.928606	1.1501	0.774273	0.89686	0.741548	0.877947
			N35	0.999725	1.23037	0.285927		L105	0.937386	1.0084	0.060002			N35	0.762877	0.575348	0.600906	1.4111	1.48569	0.323149	1.01661	0.480021	0.967293		L105	0.485602	0.219663	0.311984	0.492374	0.658687	0.250741	0.881523	0.104833	0.128973
			Y36	1.04121	1.05085	0.362674		V106	0.925622	1.20708	1.21583			Y36	0.613371	0.614741	0.486831	0.974908	1.12313	0.281077	0.857342	0.533134	0.771356		V106	1.07652	1.27061	1.74791	0.960958	1.13938	1.38191	1.02908	1.62317	1.51531
			R37	0.965883	0.648114	0.029166		E107	0.970068	1.24931	0.728616			R37	0.286189	0.121738	0.131692	0.243532	0.267043	0.135783	0.773283	0.052657	0.077671		E107	0.98622	0.676015	0.806855	1.11695	1.21148	0.643022	1.04284	0.471421	0.557808
			L38	1.10922	1.46302	0.774054		L108	1.2825	3.98833	0.407953			L38	0.784842	0.945154	0.783634	1.23022	1.41081	0.385031	0.917658	0.726516	1.11767		L108	1.27112	0.23121	1.72021	1.25294	1.39256	0.504937	1.01388	0.695834	0.847336
			Y39	0.82144	0.672499	0.055475		R109	0.962416	1.32089	1.45252			Y39	0.388681	0.233935	0.236527	0.307778	0.435381	0.205997	0.823189	0.129842	0.313866		R109	1.48673	0.710213	2.17229	0.717976	0.781189	3.08923	0.974969	2.36747	2.33968
			T40	0.947655	1.44783	0.944816		R110	1.08829	1.38395	1.25802			T40	1.10374	1.14289	0.985449	1.19324	1.37149	0.937476	1.12376	1.0112	1.0997		R110	1.09959	1.12718	1.22555	1.03414	1.11723	1.14334	1.09825	0.85866	1.01691
			Q41	1.01889	1.49673	1.17859		R111	1.19739	1.43599	1.32879			Q41	1.00439	1.11281	1.13058	1.01509	0.903842	1.17385	1.06531	1.3784	1.3013		R111	0.963156	1.56417	1.0029	1.11109	1.22452	1.00321	1.0602	0.952097	1.03858
			A42					C112	1.25172	1.41842	0.110128			A42											C112	0.501572	0.339122	0.25504	0.851997	1.06459	0.261974	0.926301	0.076666	0.679651
			H43	1.10844	1.79435	1.18742		N113	0.865796	1.3112	0.99063			H43	1.00114	1.01049	1.62684	1.09394	1.0854	1.27978	1.09008	0.933262	0.924128		N113	0.982926	1.25316	1.1796	1.11884	1.09802	1.24653	1.03724	1.32547	1.26931
			V44	1.08036	1.39803	1.2267		A114						V44	1.08495	1.13777	2.07999	1.02626	1.18072	1.37061	1.03179	1.06613	1.14959		A114
			E45	1.07832	1.28962	0.273694		Q115	0.97474	1.41752	1.2547			E45	0.703427	0.262666	0.315447	0.638906	0.67832	0.335999	0.877985	0.12609	0.148096		Q115	1.04254	1.51567	1.58355	1.07383	1.10422	1.45152	1.06234	1.36623	1.33703
			R46	1.12367	1.23353	0.918271		G116	1.07856	1.66657	1.52737			R46	1.03185	1.51284	0.789411	1.35003	1.47529	0.577591	0.841401	0.962994	1.154		G116	1.02681	1.8623	1.58343	0.780429	0.899262	1.6584	0.95151	1.80008	1.56455
			L47	0.894775	0.990505	0.593031		A117	1.11911	1.60692	1.25636			L47	0.957581	0.916329	0.780405	0.713014	0.925348	0.701396	0.851666	1.20526	1.10721		A117
			T48	0.829069	1.00465	1.13687		E118	1.17912	1.72931	1.14353			T48	0.753046	0.663322	1.12687	0.70428	0.870799	1.07894	0.938446	1.93372	1.82361		E118	1.06349	0.852784	1.47121	1.08529	1.24237	1.19044	1.13248	0.934264	1.03041
			F49	1.15977	1.32573	0.040189		C119	1.06758	1.02311	0.073893			F49	0.467436	0.153333	0.210664	0.43299	0.412823	0.253176	1.0591	0.081991	0.100333		C119	0.346274	0.099157	0.223604	0.435535	0.48083	0.133608	0.839167	0.058392	1.05821
			I50	1.92229	6.19831	0.265339		A120						I50	1.15581	0.701451	1.17496	1.18437	1.21603	1.04539	0.947174	0.496393	0.624829		A120
			R51	1.03983	1.24386	0.427489		I121	0.828747	1.07149	0.985605			R51	0.704117	0.488498	0.749294	1.22759	1.23619	0.29479	0.794626	0.568283	0.919189		I121	0.368385	0.226187	0.828312	0.29602	0.360315	4.1747	0.849564	0.69058	2.30979
			N52	1.12234	1.78624	1.11296		L122	0.941482	0.993842	1.08368			N52	0.921689	0.78316	2.96193	0.841203	0.849422	1.72157	0.998407	1.22779	1.46351		L122	0.281269	0.098447	0.730049	0.228263	0.243135	0.322884	0.861702	0.308292	0.582613
			C53	1.18297	2.53181	0.729912		Q123	0.968778	1.25137	0.961153			C53	1.49056	0.820286	1.41988	1.22288	1.36241	1.23172	1.09825	0.632111	0.749511		Q123	1.17952	1.00243	1.23817	1.09579	1.13945	1.11615	1.06123	1.17971	1.14644
			R54	1.08866	0.751993	0.043535		Q124	1.14002	1.29204	0.877134			R54	0.278574	0.182096	0.15038	0.268885	0.306491	0.140242	0.753973	0.069621	0.125632		Q124	0.993913	0.827894	0.757227	1.35578	1.48814	0.56257	1.0206	0.511648	0.570842
			T55	1.03876	1.34547	1.55838		L125	0.915846	0.615692	0.228521			T55	1.30148	1.18351	1.32495	0.782123	1.05813	1.21367	1.00034	0.894328	1.11557		L125	0.270491	0.119308	0.130269	0.1868	0.221981	0.135067	0.796147	0.046379	0.075771
			L56	0.849441	0.613465	0.043073		E126	1.06211	1.48569	0.632733			L56	0.272777	0.107811	0.109331	0.187841	0.200642	0.113337	0.763943	0.043489	0.081947		E126	0.981212	0.76787	0.689264	1.26498	1.30019	0.528356	0.978908	0.393135	0.43589
			D57	0.889834	0.916603	1.08335		T127	1.09653	1.60126	1.73785			D57	0.778438	0.780484	1.07357	0.537111	0.492731	1.00968	0.900792	1.95145	1.43501		T127	0.966803	1.34541	1.86044	0.937898	1.0015	1.57769	1.00331	1.78225	1.76965
			M58	0.926913	1.92884	1.01803		N128	0.762059	1.07537	0.768974			M58	0.760786	0.767886	2.00111	0.579215	0.641265	1.11197	0.78542	1.83985	2.13955		N128	1.21967	1.05584	0.965849	1.02602	1.35478	0.862993	1.09884	0.565091	0.623923
			T59	0.922984	0.986706	1.36201		G129	0.889208	1.19884	1.50922			T59	0.670033	0.774844	0.688745	0.59247	0.614736	0.965472	0.880027	1.80054	1.18902		G129	1.18003	1.05729	2.42688	0.906922	1.09206	2.34901	1.05827	2.85265	2.90903
			L60	0.987874	0.962379	0.576783		A130						L60	0.594059	0.859896	0.492168	0.678278	0.807339	0.300571	0.832913	0.780236	0.898098		A130
			D61	1.10844	1.63981	1.05051		V131	1.07816	1.35278	2.03001			D61	1.22845	0.980517	1.51527	0.975764	1.0414	1.14435	1.12687	0.825067	0.91387		V131	0.657651	0.820623	1.49439	0.495801	0.545489	1.78684	0.90112	2.66692	2.48976
			E62	1.04792	1.06559	1.05172		S132	1.06183	1.42062	1.28736			E62	0.986354	1.0001	1.18101	0.302645	0.309166	0.617241	0.840653	1.49919	0.912739		S132	1.10074	1.16977	1.55828	1.0778	1.03884	1.30694	1.07504	1.19816	1.26489
			I63	1.10052	0.697107	0.036318		V133	1.02391	1.44326	1.45953			I63	0.422965	0.134433	0.171603	0.282243	0.353259	0.195081	0.937952	0.067886	0.096602		V133	1.21064	1.21678	2.09796	1.05855	1.03147	1.4613	0.98103	1.2677	1.48453
			R64	0.945119	1.24919	0.761517		P134	0.921083	1.41823	1.34414			R64	1.04839	0.996193	1.04936	1.03442	1.12764	0.935057	0.916264	1.08178	1.18981		P134	1.11265	1.19671	1.55242	1.08319	0.984212	1.37039	1.03207	1.39372	1.51233
			S65	0.957451	1.09555	0.989096		E135	1.12699	1.59999	1.23056			S65	0.986655	1.08266	0.864098	0.934645	1.01412	1.02351	0.991856	1.0994	1.01341		E135	1.06652	1.06358	1.34127	1.06427	1.16091	1.14371	1.08469	0.798995	0.903646
			L66	1.26902	1.89975	0.122831		T136	0.78416	1.03271	1.12107			L66	0.692299	0.319083	0.395507	0.652023	0.747408	0.412174	0.897742	0.170313	0.18781		T136	1.24754	0.988564	1.48245	0.83562	0.99679	1.23508	0.935102	1.04828	1.15506
			L67	0.966402	0.965541	0.840394		E137	0.887712	1.26716	0.649872			L67	0.865598	1.03995	0.591517	0.964855	1.0678	0.610832	0.938426	1.1198	1.05135		E137	1.10348	0.872551	0.830031	1.21799	1.26447	0.728352	1.0636	0.663393	0.669227
			R68	1.1687	1.25878	1.078		H138	0.968309	1.41493	1.12893			R68	1.02317	1.04827	0.878069	1.01799	1.07401	0.904732	0.999139	0.894627	0.868656		H138	1.1215	1.01138	1.50824	1.10189	1.04492	1.34352	1.0894	1.14132	1.2431
			L69	1.22356	2.32099	0.587761		S139	0.909996	0.967964	1.55544			L69	1.15275	0.467861	1.41185	1.17633	1.23828	1.45329	1.1064	0.544864	0.68185		S139	0.467692	0.366357	0.64268	0.296996	0.333945	0.642929	0.800523	1.77104	1.7292
			R70	1.05412	1.27681	1.1152		H140	0.887989	0.850916	1.46766			R70	0.962256	0.683727	1.97835	0.831191	0.901409	1.32939	0.926744	1.73647	1.66692		H140	0.413456	0.252844	0.670438	0.249965	0.25702	0.463974	0.552844	1.59467	0.592573
			D71	1.01613	1.46231	0.787629		V141	0.937742	0.824974	1.51016			D71	0.912493	0.89964	0.949974	1.10386	1.45323	0.589096	0.99422	0.531871	0.692085		V141	0.438102	0.339165	0.668933	0.255983	0.279329	0.527304	0.799029	1.61637	1.47447
								G142	1.03403	1.35598	1.0415														G142	1.11415	1.12425	1.60699	1.03374	1.20444	1.20113	1.07663	1.00168	1.05475
								R143	1.06058	1.18285	1.39514														R143	0.824872	1.05752	0.852818	0.767981	0.877757	1.0025	0.9544	1.51978	1.18425
								S144	0.940166	1.17199	1.32015														S144	1.21813	1.11529	1.38346	0.759527	1.01535	1.29981	1.05043	1.20447	1.36528
								H145	0.782408	0.738374	1.24619														H145	0.506438	0.296406	0.874115	0.32513	0.35001	0.624467	0.836411	1.81361	1.24194
								G146	0.926223	1.09085	1.16027														G146	0.812106	0.863885	0.894555	0.842698	0.778597	0.949286	0.933274	1.41628	1.14633
								H147	1.05696	0.93811	1.35546														H147	0.779814	0.872221	0.911667	0.712472	0.80037	0.973121	0.95732	1.74136	1.29681
